# Supplementary material for: Bacillus subtilis encodes a discrete flap endonuclease that cleaves RNA-DNA hybrids
Source: PLoS Genet. 2023 May 5;19(5):e1010585. doi: 10.1371/journal.pgen.1010585 (PMC10191290; doi:10.1371/journal.pgen.1010585)
Supplement: S1 Data — (XLSX) [file pgen.1010585.s014.xlsx]

## Sheet: FEN
Blunt
07.15.22_Activity_Assay_BsFEN_blunt_50nM_12uL					07.19.22_Activity_Assay_BsFEN_blunt_50nM_12uL					09.26.22_Activity_Assay_BsFEN_blunt_50nM_12uL_1
Hybrid		DNA			Hybrid		DNA			Hybrid		DNA
Time	Area	Time	Area		Time	Area	Time	Area		Time	Area	Time	Area
1	8278.18	1	9124.38		1	6750.35	1	7713.06		1	4798.53	1	5145.53
2	1838.46	2	5656.65		2	2713.46	2	4681.28		2	1632.16	2	3588.41
3	0	3	141.435		3	0	3	281.142		3	12.121	3	271.092
4	0	4	0		4	0	4	0		4	0	4	0
Nick
07.19.22_Activity_Assay_BsFEN_nick_50nM_12uL					09.26.22_Activity_Assay_BsFEN_nick_50nM_12uL_1					09.26.22_Activity_Assay_BsFEN_nick_50nM_12uL_2
Hybrid		DNA			Hybrid		DNA			Hybrid		DNA
Time	Area	Time	Area		Time	Area	Time	Area		Time	Area	Time	Area
1	5077.7	1	6426.35		1	6040.89	1	6964.72		1	6601.13	1	6936.43
2	3091.46	2	5061.58		2	1756.7	2	4737.84		2	2208.58	2	4761.23
3	0	3	724.263		3	0	3	557.163		3	0	3	638.627
4	0	4	0		4	0	4	22.121		4	0	4	88.607
Flap
07.15.22_Activity_Assay_BsFEN_flap_50nM_10uL					07.15.22_Activity_Assay_BsFEN_flap_50nM_12uL					09.26.22_Activity_Assay_BsFEN_flap_50nM_12uL_2
Hybrid		DNA			Hybrid		DNA			Hybrid		DNA
Time	Area	Time	Area		Time	Area	Time	Area		Time	Area	Time	Area
1	7009.84	1	7586.26		1	7601.79	1	8008.2		1	7249.06	1	7466.06
2	4864.6	2	6711.01		2	4720.43	2	7106.67		2	4331.87	2	6644.28
3	663.627	3	4712.01		3	426.213	3	5613.72		3	161.021	3	4846.75
4	130.728	4	1380.87		4	42.95	4	1909.23		4	0	4	1027.09
5' Overhang
07.18.22_Activity_Assay_BsFEN_5over_50nM_12uL_3					07.18.22_Activity_Assay_BsFEN_5over_50nM_12uL_1					07.27.22_Activity_Assay_BsFEN_5over_50nM_15uL
Hybrid		DNA			Hybrid		DNA			Hybrid		DNA
Time	Area	Time	Area		Time	Area	Time	Area		Time	Area	Time	Area
1	5746.35	1	6120.77		1	5346.23	1	6408.43		1	8989.62	1	7133.67
2	5571.35	2	5704.77		2	5342.23	2	6204.89		2	8698.5	2	5868.43
3	5689.65	3	5703.35		3	5525.94	3	6360.89		3	8024.79	3	6305.43
4	2321.28	4	1265.34		4	1651.46	4	2238.46		4	1428.53	4	930.456
3' Overhang
09.26.22_Activity_Assay_BsFEN_3over_50nM_12uL_1					09.26.22_Activity_Assay_BsFEN_3over_50nM_12uL_2					09.26.22_Activity_Assay_BsFEN_3over_50nM_12uL_3
Hybrid		DNA			Hybrid		DNA			Hybrid		DNA
Time	Area	Time	Area		Time	Area	Time	Area		Time	Area	Time	Area
1	4727.35	1	5523.94		1	5875.43	1	6560.77		1	5659.77	1	6984.43
2	802.87	2	4345.11		2	189.263	2	4648.35		2	429.092	2	4962.82
3	0	3	352.213		3	0	3	616.335		3	0	3	533.506
4	0	4	48.95		4	0	4	12.121		4	0	4	101.607
Single Strand
07.18.22_Activity_Assay_BsFEN_ss_50nM_12uL_2					07.19.22_Activity_Assay_BsFEN_ss_50nM_12uL					09.02.22_Activity_Assay_BsFEN_ss_50nM_12uL_2
Hybrid		DNA			Hybrid		DNA			Hybrid		DNA
Time	Area	Time	Area		Time	Area	Time	Area		Time	Area	Time	Area
1	7487.96	1	9417.33		1	8631.43	1	9365.43		1	6218.58	1	5663.46
2	2622.53	2	8608.62		2	6050.35	2	8133.48		2	3796.04	2	4903.34
3	0	3	7578.38		3	0	3	7794.48		3	307.435	3	4142.92
4	0	4	5044.48		4	0	4	7819.43		4	532.971	4	2287.51
Double Flap
02.17.23_Activity_Assay_FEN_double_flap_50nM_12uL					02.16.23_Activity_Assay_FEN_double_flap_50nM_12uL					02.14.23_Activity_Assay_FEN_double_flap_50nM_12uL
Hybrid		DNA			Hybrid		DNA			Hybrid		DNA
Time	Area	Time	Area		Time	Area	Time	Area		Time	Area	Time	Area
1	6458.2	1	7258.62		1	7364.03	1	6581.2		1	6774.08	1	7365.91
2	3367.6	2	6207.96		2	3369.01	2	4713.67		2	2254.18	2	6118.96
3	366.506	3	4361.6		3	462.335	3	3042.89		3	319.506	3	3852.6
4	65.364	4	1268.7		4	43.95	4	1272.11		4	0	4	1469.53
Double Flap No Gap
02.28.23_Activity_Assay_FEN_double_flap_no_gap_50nM_8uL_4					02.28.23_Activity_Assay_FEN_double_flap_no_gap_50nM_8uL_2					02.28.23_Activity_Assay_FEN_double_flap_no_gap_50nM_12uL_1
Hybrid		DNA			Hybrid		DNA			Hybrid		DNA
Time	Area	Time	Area		Time	Area	Time	Area		Time	Area	Time	Area
1	6922.5	1	6947.67		1	6669.33	1	6680.79		1	5641.35	1	5166.72
2	4448.72	2	5180.55		2	4381.15	2	4686.84		2	3567.36	2	4057.18
3	2662.36	3	4470.18		3	2495.48	3	3698.3		3	1930.11	3	3465.77
4	254.385	4	1092.58		4	251.385	4	606.163		4	102.314	4	603.92

## Sheet: D192N
Blunt
07.15.22_Activity_Assay_BsFEN_D192N_blunt_50nM_12uL_2					07.15.22_Activity_Assay_BsFEN_D192N_blunt_50nM_12uL					10.07.22_Activity_Assay_BsFEN_D192N_blunt_50nM_12uL
Hybrid		DNA			Hybrid		DNA			Hybrid		DNA
Time	Area	Time	Area		Time	Area	Time	Area		Time	Area	Time	Area
1	6455.01	1	6990.72		1	7736.55	1	9658.62		1	5819.18	1	7495.13
2	5886.77	2	5515.48		2	6100.72	2	7641.96		2	4847.18	2	7418.43
3	3020.28	3	5713.18		3	1609.58	3	6921.26		3	1855.41	3	6990.6
4	197.142	4	2260.16		4	384.678	4	1810.7		4	0	4	2372.53
Nick
07.19.22_Activity_Assay_BsFEN_D192N_nick_50nM_12uL					09.26.22_Activity_Assay_BsFEN_D192N_nick_50nM_12uL_1					10.07.22_Activity_Assay_BsFEN_D192N_nick_50nM_12uL
Hybrid		DNA			Hybrid		DNA			Hybrid		DNA
Time	Area	Time	Area		Time	Area	Time	Area		Time	Area	Time	Area
1	5477.41	1	6365.94		1	5760.87	1	6472.82		1	6292.35	1	7460.48
2	5095.28	2	6548.94		2	5485.46	2	6563.82		2	5743.53	2	7193.48
3	3220.75	3	6397.23		3	3015.51	3	6012.41		3	2586.46	3	7128.18
4	0	4	2728.46		4	0	4	1409.09		4	0	4	1290.04
Flap
06.06.22_Activity_Assay_BsFEN_D192N_flap_50nM_12uL					06.28.22_Activity_Assay_BsFEN_D192N_flap_50nM_12uL					07.15.22_Activity_Assay_BsFEN_D192N_flap_50nM_12uL
Hybrid		DNA			Hybrid		DNA			Hybrid		DNA
Time	Area	Time	Area		Time	Area	Time	Area		Time	Area	Time	Area
1	6602.23	1	7105.53		1	6005.41	1	6422.41		1	7617.79	1	8137.33
2	4425.63	2	6137.99		2	4710.63	2	5957.28		2	6510.79	2	7268.5
3	3796.92	3	5532.58		3	2518.8	3	5843.99		3	4468.84	3	7213.08
4	176.728	4	3780.34		4	14.536	4	3736.21		4	179.849	4	5504.48
5' Overhang
07.27.22_Activity_Assay_BsFEN_D192N_5over_50nM_15uL					07.26.22_Activity_Assay_BsFEN_D192N_5over_50nM_12uL					07.26.22_Activity_Assay_BsFEN_D192N_5over_50nM_15uL
Hybrid		DNA			Hybrid		DNA			Hybrid		DNA
Time	Area	Time	Area		Time	Area	Time	Area		Time	Area	Time	Area
1	7210.43	1	7637.38		1	7318.28	1	6038.04		1	7047.41	1	6499.99
2	7397.43	2	7340.96		2	6916.28	2	5672.34		2	7235.41	2	6074.28
3	7737.13	3	7458.96		3	6778.28	3	5500.16		3	7170.41	3	6212.7
4	7446.01	4	7920.67		4	6930.58	4	6046.46		4	7271.11	4	6501.82
3' Overhang
10.07.22_Activity_Assay_BsFEN_D192N_3over_50nM_12uL_1					10.07.22_Activity_Assay_BsFEN_D192N_3over_50nM_12uL_3					10.07.22_Activity_Assay_BsFEN_D192N_3over_50nM_12uL_4
Hybrid		DNA			Hybrid		DNA			Hybrid		DNA
Time	Area	Time	Area		Time	Area	Time	Area		Time	Area	Time	Area
1	5071.6	1	6263.55		1	5482.43	1	5789.01		1	4552.65	1	5223.77
2	4460.6	2	5790.43		2	4967.89	2	5429.31		2	3929.53	2	4959.35
3	1912.7	3	5494.43		3	1647.99	3	4528.18		3	1011.75	3	4520.65
4	12.121	4	1235.82		4	0	4	453.042		4	0	4	526.92
Single Strand
07.18.22_Activity_Assay_BsFEN_D192N_ss_50nM_12uL_1					07.18.22_Activity_Assay_BsFEN_D192N_ss_50nM_12uL_2					07.19.22_Activity_Assay_BsFEN_D192N_ss_50nM_12uL
Hybrid		DNA			Hybrid		DNA			Hybrid		DNA
Time	Area	Time	Area		Time	Area	Time	Area		Time	Area	Time	Area
1	6851.62	1	7995.33		1	5779.01	1	6359.43		1	6623.48	1	7031.77
2	5514.26	2	5990.5		2	4572.77	2	5346.89		2	4919.99	2	5957.82
3	2253.65	3	5993.08		3	1434.46	3	4867.06		3	1928.75	3	5831.23
4	1240.41	4	7038.96		4	65.778	4	4765.35		4	610.678	4	6699.77
Double Flap
02.16.23_Activity_Assay_FEN_D192N_double_flap_50nM_12uL					02.16.23_Activity_Assay_FEN_D192N_double_flap_50nM_12uL_2					02.14.23_Activity_Assay_FEN_D192N_double_flap_50nM_12uL
Hybrid		DNA			Hybrid		DNA			Hybrid		DNA
Time	Area	Time	Area		Time	Area	Time	Area		Time	Area	Time	Area
1	5855.13	1	5723.55		1	4891.35	1	6012.89		1	5519.89	1	5689.31
2	4656.13	2	5104.13		2	3799.53	2	5415.89		2	4791.31	2	4724.48
3	2127.65	3	4731.72		3	1459.28	3	5333.18		3	2316.53	3	4433.48
4	54.364	4	2469.94		4	37.95	4	2743.82		4	53.364	4	2564.53
Double Flap No Gap
02.28.23_Activity_Assay_FEN_D192N_double_flap_no_gap_50nM_8uL_4					02.28.23_Activity_Assay_FEN_D192N_double_flap_no_gap_50nM_8uL_3					02.28.23_Activity_Assay_FEN_D192N_double_flap_no_gap_50nM_8uL_1
Hybrid		DNA			Hybrid		DNA			Hybrid		DNA
Time	Area	Time	Area		Time	Area	Time	Area		Time	Area	Time	Area
1	6644.91	1	7161.2		1	6451.38	1	6255.67		1	6713.33	1	7193.91
2	4567.96	2	5118.55		2	3984.3	2	4122.77		2	5488.38	2	5090.55
3	3742.89	3	4742.26		3	3441.18	3	3523.77		3	4312.84	3	4987.55
4	632.042	4	3545.6		4	1066.16	4	3034.65		4	846.577	4	3138.6

## Sheet: Pol I
Blunt
11.18.22_Activity_Assay_PolI_blunt_1					11.18.22_Activity_Assay_PolI_blunt_2					11.18.22_Activity_Assay_PolI_blunt_3
Hybrid		DNA			Hybrid		DNA			Hybrid		DNA
Time	Area	Time	Area		Time	Area	Time	Area		Time	Area	Time	Area
1	4495.43	5	5050.31		1	5521.13	5	6003.43		1	4590.01	5	5522.84
2	4479.31	6	4860.18		2	5052.13	6	5424.6		2	4900.18	6	5582.43
3	4153.89	7	4086.36		3	4969.72	7	4721.6		3	5055.89	7	5153.55
4	3770.6	8	3327.65		4	5707.26	8	4493.01		4	4901.89	8	4550.48
Nick
07.19.22_Activity_Assay_PolI_nick_50nM_12uL_1					07.19.22_Activity_Assay_PolI_nick_50nM_12uL_2					07.20.22_Activity_Assay_PolI_nick_50nM_12uL
Hybrid		DNA			Hybrid		DNA			Hybrid		DNA
Time	Area	Time	Area		Time	Area	Time	Area		Time	Area	Time	Area
1	6107.11	1	6854.82		1	6290.11	1	6447.58		1	7347.26	1	9770.48
2	6141.11	2	6597.58		2	6067.82	2	6337.87		2	7335.35	2	9204.65
3	5947.87	3	6030.16		3	6400.16	3	5789.75		3	7106.94	3	8793.06
4	4563.04	4	972.971		4	4557.92	4	1296.26		4	3568.75	4	2960.87
Flap
07.20.22_Activity_Assay_PolI_flap_50nM_12uL_1					09.26.22_Activity_Assay_Pol_flap_50nM_12uL_1					09.26.22_Activity_Assay_Pol_flap_50nM_12uL_2
Hybrid		DNA			Hybrid		DNA			Hybrid		DNA
Time	Area	Time	Area		Time	Area	Time	Area		Time	Area	Time	Area
1	4330.34	1	4744.04		1	5823.43	1	5406.82		1	4791.89	1	5406.18
2	3097.09	2	4509.63		2	4522.89	2	4604.7		2	3791.77	2	4736.77
3	2102.68	3	4163.63		3	3545.94	3	4484.82		3	2098.99	3	3978.36
4	375.021	4	3322.34		4	886.749	4	2541.28		4	719.335	4	1866.58
5' Overhang
07.25.22_Activity_Assay_PolI_5over_50nM_12uL_1					07.25.22_Activity_Assay_PolI_5over_50nM_12uL_2					07.25.22_Activity_Assay_PolI_5over_50nM_12uL_3
Hybrid		DNA			Hybrid		DNA			Hybrid		DNA
Time	Area	Time	Area		Time	Area	Time	Area		Time	Area	Time	Area
1	5721.04	1	6115.75		1	5930.48	1	7716.55		1	6941.99	1	8430.65
2	5129.92	2	6164.46		2	4784.65	2	7206.72		2	6656.7	2	8028.94
3	4371.51	3	6016.75		3	3751.23	3	7279.43		3	6161.99	3	8162.35
4	1124.56	4	6299.46		4	1282.58	4	7843.55		4	1970.63	4	8520.65
3' Overhang
07.21.22_Activity_Assay_PolI_3over_50nM_12uL_3					07.21.22_Activity_Assay_PolI_3over_50nM_12uL_2					09.26.22_Activity_Assay_Pol_3over_50nM_12uL_1
Hybrid		DNA			Hybrid		DNA			Hybrid		DNA
Time	Area	Time	Area		Time	Area	Time	Area		Time	Area	Time	Area
1	5980.87	1	7001.28		1	6240.26	1	6937.43		1	4165.58	1	4666.58
2	6449.7	2	6711.16		2	5721.06	2	6269.35		2	4124.87	2	4522.16
3	6184.75	3	6331.04		3	5448.65	3	5144.82		3	4315.16	3	3958.75
4	5021.21	4	2210.56		4	2940.99	4	1406.34		4	1841.51	4	733.556
Single Strand
12.08.22_Activity_Assay_PolI_ss_50nM_8uL					12.08.22_Activity_Assay_PolI_ss_50nM_12uL_1					12.08.22_Activity_Assay_PolI_ss_50nM_12uL_2
Hybrid		DNA			Hybrid		DNA			Hybrid		DNA
Time	Area	Time	Area		Time	Area	Time	Area		Time	Area	Time	Area
1	4749.96	5	7010.79		1	6176.03	5	8183.45		1	4865.01	5	6442.26
2	3484.6	6	4860.84		2	4560.79	6	5626.79		2	3620.18	6	4871.01
3	3392.6	7	4390.13		3	3855.96	7	5193.67		3	2938.77	7	4175.01
4	1663.82	8	3103.6		4	1984.18	8	2988.6		4	2283.94	8	3856.72
Double Flap
02.17.23_Activity_Assay_Pol_double_flap_50nM_12uL					02.17.23_Activity_Assay_Pol_double_flap_50nM_12uL_2					02.16.23_Activity_Assay_Pol_double_flap_50nM_12u
Hybrid		DNA			Hybrid		DNA			Hybrid		DNA
Time	Area	Time	Area		Time	Area	Time	Area		Time	Area	Time	Area
1	6548.5	1	7453.62		1	7466.79	1	9116.74		1	5933.84	1	6486.67
2	2960.3	2	4150.01		2	2661.89	2	5727.55		2	2533.48	2	3849.6
3	718.87	3	929.284		3	762.87	3	1493.11		3	725.87	3	934.406
4	481.335	4	1080.99		4	399.506	4	1226.41		4	459.627	4	839.698
Double Flap No Gap
02.28.23_Activity_Assay_Pol_double_flap_no_gap_50nM_12uL_2					02.28.23_Activity_Assay_Pol_double_flap_no_gap_50nM_12uL_1					02.28.23_Activity_Assay_Pol_double_flap_no_gap_50nM_12uL_3
Hybrid		DNA			Hybrid		DNA			Hybrid		DNA
Time	Area	Time	Area		Time	Area	Time	Area		Time	Area	Time	Area
1	5921.84	1	6042.72		1	6148.38	1	6519.79		1	6336.96	1	6170.55
2	4658.6	2	3609.23		2	5308.96	2	5332.13		2	4391.31	2	4356.48
3	4230.77	3	3260.82		3	5221.84	3	5110.84		3	4328.89	3	3343.77
4	3991.77	4	3114.53		4	5515.13	4	4685.72		4	4745.01	4	3520.3

## Sheet: QN
Single Strand
07.22.22_Activity_Assay_BsFEN_ED_ss_50nM_12uL_2					07.22.22_Activity_Assay_BsFEN_ED_ss_50nM_12uL_1					07.21.22_Activity_Assay_BsFEN_ED_ss_50nM_12uL
Hybrid		DNA			Hybrid		DNA			Hybrid		DNA
Time	Area	Time	Area		Time	Area	Time	Area		Time	Area	Time	Area
1	5237.53	1	6600.11		1	5340.7	1	6276.11		1	8983.6	1	8629.77
2	4710.58	2	5169.16		2	4430.46	2	5319.58		2	7436.43	2	7687.35
3	4373.46	3	5199.16		3	3883.04	3	4975.87		3	6848.94	3	7646.65
4	2882.21	4	5074.99		4	2373.92	4	5129.28		4	5268.41	4	7262.53

## Sheet: Site1
Single Strand
07.19.22_Activity_Assay_BsFEN_Site1_ss_50nM_12uL					07.18.22_Activity_Assay_BsFEN_Site1_ss_50nM_12uL_2					07.18.22_Activity_Assay_BsFEN_Site1_ss_50nM_12uL_1
Hybrid		DNA			Hybrid		DNA			Hybrid		DNA
Time	Area	Time	Area		Time	Area	Time	Area		Time	Area	Time	Area
1	6619.89	1	7308.65		1	4601.82	1	4918.82		1	5084.6	1	6538.6
2	5813.53	2	6425.23		2	3302.99	2	4561.11		2	4505.48	2	5029.06
3	5341.41	3	6596.94		3	3494.28	3	4151.99		3	4725.77	3	5393.18
4	4604.7	4	6300.77		4	2148.46	4	4359.99		4	3487.65	4	7588.13

## Sheet: DD
Single Strand
07.22.22_Activity_Assay_BsFEN_DD_ss_50nM_12uL_2					07.22.22_Activity_Assay_BsFEN_DD_ss_50nM_12uL_1					07.21.22_Activity_Assay_BsFEN_DD_ss_50nM_12uL
Hybrid		DNA			Hybrid		DNA			Hybrid		DNA
Time	Area	Time	Area		Time	Area	Time	Area		Time	Area	Time	Area
1	4289.75	1	5411.16		1	5330.7	1	6464.82		1	5122.46	1	6117.28
2	3970.34	2	4474.34		2	4311.16	2	5485.28		2	4630.75	2	5224.46
3	3829.04	3	4592.75		3	3968.46	3	5693.99		3	4282.04	3	5184.75
4	1954.04	4	3934.63		4	2381.63	4	5275.28		4	1956.38	4	4885.75

## Sheet: No Protein
Single Strand
11.18.22_Activity_Assay_No_Protein_ss_1					11.18.22_Activity_Assay_No_Protein_ss_2					11.18.22_Activity_Assay_No_Protein_ss_3
Hybrid		DNA			Hybrid		DNA			Hybrid		DNA
Time	Area	Time	Area		Time	Area	Time	Area		Time	Area	Time	Area
1	1906.82	5	4514.31		1	4653.26	5	6544.67		1	5382.08	1	7240.2
2	2573.23	6	3467.77		2	4213.72	6	5862.67		2	4381.55	2	5515.67
3	2408.82	7	2677.94		3	3825.01	7	5872.26		3	3310.6	3	5109.55
4	1678.41	8	1496.28		4	4375.13	8	6023.55		4	1627.11	4	2664.36
